# Supplementary material for: Should a viral genome stay in the host cell or leave? A quantitative dynamics study of how hepatitis C virus deals with this dilemma
Source: PLoS Biol. 2020 Jul 30;18(7):e3000562. doi: 10.1371/journal.pbio.3000562 (PMC7392214; doi:10.1371/journal.pbio.3000562)
Supplement: S1 Data — (XLSX) [file pbio.3000562.s006.xlsx]

## Sheet: Experimental data
Raw data																																			Converted data for data fitting and plotting figs
Living cell number (cells/well)							Infected cell number (cells/well)							HCV RNA in the cells (copies/cell)							HCV RNA in the medium (copies/well)							HCV infectivity in the medium (ffu/ml)							Uninfected cells (cells/well)			Infected cells (cells/well)			Intracellular viral RNA (copies/well)			Extracellular viral RNA (copies/well)			Viral infectivity (ffu/well)
JFH-1							JFH-1							JFH-1							JFH-1							JFH-1							JFH-1			JFH-1			JFH-1			JFH-1			JFH-1
Experiment A							Experiment A							Experiment A							Experiment A							Experiment A							Experiment A			Experiment A			Experiment A			Experiment A			Experiment A
Day	Replicate 1	Replicate 2	Replicate 3	Average	SD		Day	Replicate 1	Replicate 2	Replicate 3	Average	SD		Day	Replicate 1	Replicate 2	Replicate 3	Average	SD		Day	Replicate 1	Replicate 2	Replicate 3	Average	SD		Day	Replicate 1	Replicate 2	Replicate 3	Average	SD		Day	Value		Day	Value		Day	Value		Day	Value		Day	Value
0	1000	1000	1000	1000	0		0	-	-	-	#DIV/0!	#DIV/0!		0	1841.75	1618.38	1567.46	1675.86	145.901		0	0	0	0	0	0		0	0	0	0	0	0		0	1000		0	-		0	1675864		0	0		0	0
1	1740	1920	1740	1800	103.923		1	161.86	200.597	181.25	181.236	19.3683		1	5234.98	2042.25	5146.66	4141.3	1818.37		1	33956	37921.8	21229.2	31035.7	8721.09		1	360	200	160	240	105.83		1	1618.76		1	181.236		1	7.45433e+06		1	31035.7		1	24
2	3180	3780	3120	3360	364.966		2	279.84	403.2	260	314.347	77.586		2	4233.53	3420.81	4694.82	4116.39	645.034		2	109528	118584	132502	120205	11572.5		2	920	640	480	680	222.711		2	3045.65		2	314.347		2	1.38311e+07		2	120205		2	68
3	7140	5760	6840	6580	725.81		3	948.281	827.784	1033.12	936.397	103.185		3	4864.54	6489.96	5907.65	5754.05	823.525		3	146091	238490	260493	215024	60703.4		3	2200	1840	1120	1720	549.909		3	5643.6		3	936.397		3	3.78616e+07		3	215024		3	172
4	10260	10860	12360	11160	1081.67		4	1943.18	2172	2247.27	2120.82	158.375		4	8310.76	9523.75	5452.93	7762.48	2090.06		4	757284	1.26933e+06	826251	950957	277871		4	5800	7400	5800	6333.33	923.76		4	9039.18		4	2120.82		4	8.66293e+07		4	950957		4	633.333
Experiment B							Experiment B							Experiment B							Experiment B							Experiment B							Experiment B			Experiment B			Experiment B			Experiment B			Experiment B
Day	Replicate 1	Replicate 2	Replicate 3	Average	SD		Day	Replicate 1	Replicate 2	Replicate 3	Average	SD		Day	Replicate 1	Replicate 2	Replicate 3	Average	SD		Day	Replicate 1	Replicate 2	Replicate 3	Average	SD		Day	Replicate 1	Replicate 2	Replicate 3	Average	SD		Day	Value		Day	Value		Day	Value		Day	Value		Day	Value
0	2000	2000	2000	2000	0		0	-	-	-	#DIV/0!	#DIV/0!		0	1437.68	2204.12	1918.61	1853.47	387.349		0	0	0	0	0	0		0	0	0	0	0	0		0	2000		0	-		0	3706944		0	0		0	0
1	3720	5040	4620	4460	674.389		1	430.413	440.388	409.839	426.88	15.5783		1	2020	2126.46	2246.44	2130.97	113.286		1	70410.8	107154	79993.6	85852.7	19059.4		1	840	240	440	506.667	305.505		1	4033.12		1	426.88		1	9.50412e+06		1	85852.7		1	50.6667
2	7440	7740	5940	7040	964.365		2	958.182	910.588	758.298	875.689	104.412		2	4852.16	4886.64	5693.29	5144.03	475.988		2	140341	167861	155166	154456	13773.5		2	1320	1360	1120	1266.67	128.582		2	6164.31		2	875.689		2	3.6214e+07		2	154456		2	126.667
3	10440	11520	11820	11260	725.81		3	2185.12	1971.54	1496.2	1884.29	352.648		3	7328.67	9616	13981	10308.6	3379.82		3	1.14885e+06	928791	945245	1.00763e+06	122576		3	5600	6000	7200	6266.67	832.666		3	9375.71		3	1884.29		3	1.16074e+08		3	1.00763e+06		3	626.667
4	14280	13740	13680	13900	330.454		4	5355	4807	6319.37	5493.79	765.679		4	23065.7	22655.5	30454.4	25391.9	4389.05		4	3.6709e+06	2.4869e+06	6220200	4126000	1.90781e+06		4	48000	25000	51000	41333.3	14224.4		4	8406.21		4	5493.79		4	3.52947e+08		4	4126000		4	4133.33
Experiment C							Experiment C							Experiment C							Experiment C							Experiment C							Experiment C			Experiment C			Experiment C			Experiment C			Experiment C
Day	Replicate 1	Replicate 2	Replicate 3	Average	SD		Day	Replicate 1	Replicate 2	Replicate 3	Average	SD		Day	Replicate 1	Replicate 2	Replicate 3	Average	SD		Day	Replicate 1	Replicate 2	Replicate 3	Average	SD		Day	Replicate 1	Replicate 2	Replicate 3	Average	SD		Day	Value		Day	Value		Day	Value		Day	Value		Day	Value
0	4000	4000	4000	4000	0		0	-	-	-	#DIV/0!	#DIV/0!		0	1460.21	2295.76	3242.44	2332.8	891.691		0	0	0	0	0	0		0	0	0	0	0	0		0	4000		0	-		0	9331200		0	0		0	0
1	10740	9000	8340	9360	1239.84		1	999.07	913.043	946.383	952.832	43.3742		1	2098.78	2579.16	1582.99	2086.98	498.193		1	340740	257187	148544	248824	96370.5		1	2360	1400	1680	1813.33	493.694		1	8407.17		1	952.832		1	1.95341e+07		1	248824		1	181.333
2	15960	14760	17580	16100	1415.2		2	2783.72	3195.46	2941.67	2973.62	207.722		2	7094.99	6976.33	5722.01	6597.77	760.755		2	1.07619e+06	1.43222e+06	1.49817e+06	1.33553e+06	226997		2	9800	11200	8600	9866.67	1301.28		2	13126.4		2	2973.62		2	1.06224e+08		2	1.33553e+06		2	986.667
3	23640	23160	20760	22520	1542.98		3	6995.51	5122.62	5557.8	5891.97	980.147		3	12174.6	17146.3	16322.7	15214.5	2664.71		3	7.92307e+06	1.05022e+07	5.22418e+06	7.88315e+06	2.63923e+06		3	36000	70000	59000	55000	17349.4		3	16628		3	5891.97		3	3.42632e+08		3	7.88315e+06		3	5500
4	30360	27180	26160	27900	2190.62		4	19223.3	17210	18149.6	18194.3	1007.36		4	24061	38954.9	45467.2	36161	10973.2		4	2.02337e+07	52041600	2.18769e+07	3.13841e+07	1.79088e+07		4	208000	242000	241000	230333	19347.7		4	9705.71		4	18194.3		4	1008892526		4	3.13841e+07		4	23033.3
Jc1-n							Jc1-n							Jc1-n							Jc1-n							Jc1-n							Jc1-n			Jc1-n			Jc1-n			Jc1-n			Jc1-n
Experiment A							Experiment A							Experiment A							Experiment A							Experiment A							Experiment A			Experiment A			Experiment A			Experiment A			Experiment A
Day	Replicate 1	Replicate 2	Replicate 3	Average	SD		Day	Replicate 1	Replicate 2	Replicate 3	Average	SD		Day	Replicate 1	Replicate 2	Replicate 3	Average	SD		Day	Replicate 1	Replicate 2	Replicate 3	Average	SD		Day	Replicate 1	Replicate 2	Replicate 3	Average	SD		Day	Value		Day	Value		Day	Value		Day	Value		Day	Value
0	1000	1000	1000	1000	0		0	-	-	-	#DIV/0!	#DIV/0!		0	2123.45	2369.56	2221.39	2238.13	123.909		0	0	0	0	0	0		0	0	0	0	0	0		0	1000		0	-		0	2.23813e+06		0	0		0	0
1	1980	1980	2340	2100	207.846		1	172.174	150.652	188.71	170.512	19.0831		1	3440.76	3840.41	4221.78	3834.32	390.549		1	326335	287677	371731	328581	42072		1	880	840	1080	933.333	128.582		1	1929.49		1	170.512		1	8.05207e+06		1	328581		1	93.3333
2	2700	2760	2880	2780	91.6515		2	475	388.125	450	437.708	44.7228		2	6864.25	5941.22	6129.62	6311.7	487.708		2	349733	539342	578047	489041	122186		2	2280	2000	2360	2213.33	189.033		2	2342.29		2	437.708		2	1.75465e+07		2	489041		2	221.333
3	5220	6840	7440	6500	1148.39		3	1581.82	1637.75	1778.11	1665.89	101.129		3	7850.61	6302.07	8242.8	7465.16	1026.18		3	1.1512e+06	452842	637608	747215	361849		3	4600	4400	6000	5000	871.78		3	4834.11		3	1665.89		3	4.85236e+07		3	747215		3	500
4	9540	11940	8520	10000	1755.79		4	3889.38	4373.37	3685.96	3982.9	353.121		4	8210.57	7730.62	7595.84	7845.67	323.111		4	2.18227e+06	1.9841e+06	1.30882e+06	1.82506e+06	457929		4	9000	8400	11000	9466.67	1361.37		4	6017.1		4	3982.9		4	7.84567e+07		4	1.82506e+06		4	946.667
Experiment B							Experiment B							Experiment B							Experiment B							Experiment B							Experiment B			Experiment B			Experiment B			Experiment B			Experiment B
Day	Replicate 1	Replicate 2	Replicate 3	Average	SD		Day	Replicate 1	Replicate 2	Replicate 3	Average	SD		Day	Replicate 1	Replicate 2	Replicate 3	Average	SD		Day	Replicate 1	Replicate 2	Replicate 3	Average	SD		Day	Replicate 1	Replicate 2	Replicate 3	Average	SD		Day	Value		Day	Value		Day	Value		Day	Value		Day	Value
0	2000	2000	2000	2000	0		0	-	-	-	#DIV/0!	#DIV/0!		0	1921.81	2239.21	2407.85	2189.62	246.783		0	0	0	0	0	0		0	0	0	0	0	0		0	2000		0	-		0	4379248		0	0		0	0
1	4140	5340	4860	4780	603.987		1	456.102	455.349	341.719	417.723	65.8228		1	3810	3187.11	3349.26	3448.79	323.152		1	518194	347585	313762	393181	109578		1	1560	1680	2280	1840	385.746		1	4362.28		1	417.723		1	1.64852e+07		1	393181		1	184
2	6900	6540	7200	6880	330.454		2	1100.61	1577.29	1373.68	1350.53	239.182		2	4263.41	4196.66	6616.37	5025.48	1378.15		2	731418	1.11721e+06	763953	870859	213962		2	4840	6840	5560	5746.67	1012.98		2	5529.47		2	1350.53		2	3.45753e+07		2	870859		2	574.667
3	13500	13380	14760	13880	764.461		3	4335.77	6142.42	5588.74	5355.64	925.608		3	13148.1	10255.7	9705.15	11036.3	1849.44		3	948595	1.63687e+06	2.3603e+06	1.64859e+06	705924		3	16000	20200	19200	18466.7	2193.93		3	8524.36		3	5355.64		3	1.53184e+08		3	1.64859e+06		3	1846.67
4	13980	14280	16380	14880	1307.67		4	9260.41	9753.2	10030.4	9681.35	390.015		4	30467.7	17444.2	26455.5	24789.1	6669.73		4	4.62907e+06	4.13702e+06	3.57948e+06	4.11519e+06	525135		4	33000	37000	42000	37333.3	4509.25		4	5198.65		4	9681.35		4	3.68862e+08		4	4.11519e+06		4	3733.33
Experiment C							Experiment C							Experiment C							Experiment C							Experiment C							Experiment C			Experiment C			Experiment C			Experiment C			Experiment C
Day	Replicate 1	Replicate 2	Replicate 3	Average	SD		Day	Replicate 1	Replicate 2	Replicate 3	Average	SD		Day	Replicate 1	Replicate 2	Replicate 3	Average	SD		Day	Replicate 1	Replicate 2	Replicate 3	Average	SD		Day	Replicate 1	Replicate 2	Replicate 3	Average	SD		Day	Value		Day	Value		Day	Value		Day	Value		Day	Value
0	4000	4000	4000	4000	0		0	-	-	-	#DIV/0!	#DIV/0!		0	1960.07	2528.03	4390.46	2959.52	1271.35		0	0	0	0	0	0		0	0	0	0	0	0		0	4000		0	-		0	11838072		0	0		0	0
1	9000	7320	7320	7880	969.948		1	505.618	473.433	577.895	518.982	53.4978		1	3113.36	3827.9	3158.69	3366.65	400.097		1	878870	948883	553396	793716	211047		1	4760	4360	4880	4666.67	272.274		1	7361.02		1	518.982		1	2.65292e+07		1	793716		1	466.667
2	12840	13080	13740	13220	466.047		2	2369.8	2802.86	3137.85	2770.17	385.07		2	6143.98	9047.69	9214.79	8135.49	1726.72		2	1.96101e+06	1.78918e+06	1.06587e+06	1.60535e+06	475040		2	10400	14400	13400	12733.3	2081.67		2	10449.8		2	2770.17		2	1.07551e+08		2	1.60535e+06		2	1273.33
3	19920	21300	20640	20620	690.217		3	9563.58	7171.36	8065.63	8266.86	1208.74		3	9803.69	13636.5	15055.7	12832	2716.87		3	4373880	5.40295e+06	8.3759e+06	6.05091e+06	2.0782e+06		3	37000	45000	56000	46000	9539.39		3	12353.1		3	8266.86		3	264595094		3	6.05091e+06		3	4600
4	23760	25860	23160	24260	1417.74		4	20340	19125.1	17768	19077.7	1286.66		4	26497.8	28823.9	22362.1	25894.6	3272.89		4	6.33338e+06	5.83469e+06	4.94601e+06	5.70469e+06	702762		4	59000	57000	65000	60333.3	4163.33		4	5182.31		4	19077.7		4	6.28203e+08		4	5.70469e+06		4	6033.33

## Sheet: Model parameters
	Initial values																														Parameters
	JFH-1															Jc1-n															JFH-1				Jc1-n
	Experiment A					Experiment B					Experiment C					Experiment A					Experiment B					Experiment C
Replicate	T(0)	I(0)	V(0)	V_theta(0)	A(0)	T(0)	I(0)	V(0)	V_theta(0)	A(0)	T(0)	I(0)	V(0)	V_theta(0)	A(0)	T(0)	I(0)	V(0)	V_theta(0)	A(0)	T(0)	I(0)	V(0)	V_theta(0)	A(0)	T(0)	I(0)	V(0)	V_theta(0)	A(0)	beta_theta	rho	f_theta	k	beta_theta	rho	f_theta
1	1275.44	103.312	0.0826526	2.96854e-07	1.00697e+06	1376.13	163.981	0.00318021	1.97849e-06	2.11048e+06	5411.29	522.567	0.555348	1.15014e-06	8.4759e+06	826.593	93.2038	0.59171	2.40958e-09	3.28645e+06	2945.39	124.171	0.00674674	3.12969e-06	5.66906e+06	4367.66	51.8113	0.190131	1.87918e-07	1.60407e+07	0.000144666	0.0227729	0.00115312	3.74305	0.000257445	0.0747615	0.000971902
2	1016.62	80.445	0.0891329	3.11655e-07	946805	2062.97	325.396	0.00277283	2.47858e-06	4.13795e+06	5096.24	425.383	0.697489	8.37113e-07	1.35045e+07	838.442	112.038	0.915532	1.08349e-09	2.21168e+06	1870.4	172.697	0.00601618	4.54023e-06	5.40063e+06	5754.35	38.6411	0.186231	1.67371e-07	1.28263e+07	0.000144979	0.0224876	0.00132503	3.73415	0.000259566	0.0643512	0.00106119
3	672.089	95.8766	0.0989556	5.53858e-07	1.06984e+06	2252.94	241.611	0.0065525	2.13437e-06	2.37366e+06	6804.76	623.713	0.472974	6.15726e-07	1.13163e+07	1572.07	75.7389	0.914801	8.66746e-10	3.95401e+06	881.512	253.915	0.0031286	4.99508e-06	8.94946e+06	3784.5	79.5487	0.0782015	3.31263e-07	1.17678e+07	0.000130534	0.0315618	0.00110338	3.642	0.000314343	0.0524632	0.00128821
4	675.991	196.195	0.0661773	2.42763e-07	1.10508e+06	2168.47	142.335	0.00269068	2.50283e-06	2.43739e+06	3060.29	532.47	0.887806	5.23095e-07	1.20782e+07	979.734	71.1695	1.31849	1.48617e-09	2.98306e+06	2446.45	282.213	0.00811365	3.6251e-06	7.32465e+06	3463.6	59.6484	0.133928	2.80933e-07	1.0841e+07	8.61735e-05	0.0232645	0.00100499	3.75714	0.000215226	0.0571339	0.00100493
5	777.168	159.679	0.06541	2.00165e-07	1.05221e+06	1846.25	174.724	0.00273354	1.71877e-06	3.38248e+06	3791.04	478.627	1.14085	6.20138e-07	1.06563e+07	861.652	81.6689	1.39942	2.48554e-09	2.83928e+06	2650.79	239.146	0.00975033	3.46005e-06	5.72484e+06	5346.38	69.7982	0.172663	2.2667e-07	1.18536e+07	0.00012466	0.0226424	0.001108	3.69471	0.000270953	0.0638323	0.000949073
6	858.916	93.0025	0.0900755	2.67973e-07	1.12154e+06	1607.81	203.811	0.00385202	1.49973e-06	4.21163e+06	4930.57	407.864	0.717076	6.06602e-07	1.07828e+07	825.17	62.7784	0.736324	1.67763e-09	3.4639e+06	1935.16	172.52	0.00455906	5.43094e-06	7.56564e+06	5380.94	68.5533	0.147147	2.38584e-07	1.40249e+07	0.000161883	0.0256709	0.00107682	3.66816	0.000221337	0.0570268	0.000942527
7	714.283	244.457	0.0562204	1.44695e-07	850292	2994.75	173.158	0.00249771	1.97978e-06	3.68014e+06	2540.76	463.53	1.09344	5.62413e-07	1.08765e+07	927.329	118.918	1.22475	2.10538e-09	2.56025e+06	2461.06	278.059	0.0127417	2.85526e-06	5.12959e+06	3817.73	74.0018	0.204381	2.58692e-07	9.20162e+06	9.74962e-05	0.0245187	0.00107123	3.84851	0.000311068	0.0678812	0.000905813
8	874.466	71.0383	0.111431	7.07677e-07	1.21933e+06	747.342	252.466	0.00424852	1.67686e-06	2.28634e+06	5666.19	312.803	0.900361	6.75906e-07	1.15949e+07	764.745	46.5831	1.52275	2.27836e-09	3.89547e+06	1062.89	126.016	0.00241689	1.42867e-05	5.89653e+06	5551.52	48.207	0.0909194	2.94886e-07	2.08868e+07	0.000187061	0.0198122	0.00125628	3.66731	0.000235601	0.0605128	0.00146339
9	845.218	143.396	0.0772927	2.34269e-07	849302	2143.17	288.85	0.00282784	2.18583e-06	4.46668e+06	3769.84	459.949	1.00615	7.44774e-07	1.17707e+07	918.837	141.706	1.17741	1.88193e-09	2.34254e+06	1817.64	219.475	0.00959745	3.66679e-06	4.69125e+06	5181.56	59.3312	0.200194	2.14946e-07	1.00431e+07	0.000135246	0.0241358	0.00129762	3.70145	0.000343056	0.0773483	0.00109048
10	857.043	145.769	0.0933802	2.93933e-07	900568	1619.02	231.338	0.00329875	2.31148e-06	3.72615e+06	3480.04	471.166	0.800311	7.50762e-07	1.08068e+07	890.32	118.206	0.824581	1.94634e-09	2.90081e+06	1782.88	183.883	0.00722204	4.4428e-06	5.71617e+06	3952.89	60.9261	0.173483	2.62435e-07	1.05472e+07	0.000130901	0.0255646	0.00119471	3.69379	0.000279524	0.0823212	0.00114422
11	970.834	82.2728	0.0636814	2.99914e-07	1.10716e+06	2637.89	183.778	0.00379574	1.70934e-06	1.94421e+06	7879.63	574.896	0.554998	8.44967e-07	1.02206e+07	1149.31	71.8209	1.05214	1.23513e-09	3.03662e+06	2250.25	209.512	0.00560596	2.83708e-06	6.50353e+06	5596.27	57.2945	0.131334	1.73416e-07	1.61628e+07	0.00013294	0.0237538	0.00110927	3.79976	0.000294822	0.0463874	0.000913163
12	813.803	58.9892	0.113643	6.40504e-07	1.12834e+06	1964.51	322.467	0.00343362	3.38066e-06	2.94615e+06	5184.21	387.725	0.505342	6.16248e-07	1.79647e+07	913.458	65.5454	1.01537	4.53061e-10	2.4717e+06	1158.95	185.087	0.00248502	9.51084e-06	7.90529e+06	4291.25	27.4534	0.0996628	2.1702e-07	1.44943e+07	0.00011792	0.0224168	0.00121837	3.81719	0.000172154	0.0477773	0.0012826
13	676.732	128.95	0.0927958	4.11375e-07	1.0304e+06	2147.8	233.759	0.00290593	3.56258e-06	2.93312e+06	3195.14	466.399	0.719025	5.48708e-07	1.58776e+07	963.078	84.8379	1.21404	7.58836e-10	2.47236e+06	1530.22	252.425	0.00508923	6.06269e-06	7.30524e+06	3342.43	38.6169	0.11867	2.69305e-07	1.04322e+07	9.01474e-05	0.0235323	0.00113199	3.79985	0.000195689	0.0592147	0.00123455
14	934.326	106.228	0.0695946	2.22493e-07	1.18273e+06	2736.59	126.8	0.00312712	2.22969e-06	2.32651e+06	5335.52	655.897	0.457982	7.43713e-07	1.0692e+07	1003.41	66.5928	0.59023	9.58505e-10	3.0189e+06	3729.01	222.402	0.00679313	2.213e-06	9.25671e+06	4038.92	53.3242	0.155739	1.78514e-07	1.29498e+07	0.000100181	0.0258965	0.000944796	3.79657	0.000181794	0.0487422	0.000770427
15	865.893	96.6974	0.114501	3.94015e-07	1.17455e+06	992.979	219.992	0.00250032	2.64334e-06	3.95658e+06	3069.23	322.558	0.86486	5.86188e-07	1.45035e+07	584.214	58.5275	0.91017	1.42353e-09	2.81397e+06	2051.42	143.53	0.00407721	1.00448e-05	7.14896e+06	4358.72	34.6105	0.14813	2.46568e-07	1.43369e+07	0.00013014	0.0202323	0.00114966	3.70814	0.000141201	0.0668377	0.00115981
16	953.701	61.6262	0.121222	7.83406e-07	1.0569e+06	1778.02	265.33	0.00561949	2.90074e-06	1.89005e+06	7834.28	589.317	0.331144	9.39087e-07	1.18581e+07	1286.59	83.4483	0.623445	6.72402e-10	3.43918e+06	1064.28	162.287	0.00250776	5.59673e-06	8.25221e+06	3632.98	43.7883	0.0902048	2.42151e-07	1.45572e+07	0.000136043	0.0278705	0.00119771	3.73155	0.00025137	0.05799	0.00134675
17	1426.72	124.292	0.0974217	2.76774e-07	836826	1751.02	203.74	0.0021643	4.20515e-06	2.72644e+06	3672.15	621.304	0.443226	1.44057e-06	1.05647e+07	781.498	184.65	0.378322	1.3386e-09	2.19852e+06	3749.43	128.585	0.0104397	2.16142e-06	5.47815e+06	3160.14	31.1969	0.282656	1.54095e-07	1.07546e+07	0.000105078	0.0234834	0.0012534	3.77754	0.000216894	0.10019	0.00100175
18	655.581	180.303	0.0706289	2.12196e-07	1.05649e+06	1239.33	226.846	0.00227033	1.57165e-06	4.93976e+06	2580.22	300.991	2.10765	4.43948e-07	1.27765e+07	647.492	69.4518	2.46549	3.56766e-09	2.69848e+06	1921.15	227.189	0.00861566	7.73465e-06	4.68995e+06	6207.24	65.1716	0.167858	2.83405e-07	1.22693e+07	0.000140522	0.0192158	0.00120344	3.65881	0.000258449	0.068278	0.00111563
19	823.9	139.537	0.073714	3.3049e-07	886979	2454.78	283.2	0.00275542	3.15763e-06	2.71757e+06	4587.47	633.042	0.882706	8.78888e-07	1.27887e+07	1162.78	155.635	1.62481	1.30816e-09	2.08025e+06	1857.65	274.845	0.0105582	2.74925e-06	4.76627e+06	4778.66	46.7492	0.163294	1.92585e-07	9.70608e+06	0.000107217	0.0231215	0.00134364	3.71128	0.000357838	0.073619	0.00122426
20	395.709	130.124	0.0769481	4.66121e-07	1.26627e+06	1698.28	252.326	0.0040626	1.58413e-06	3.32534e+06	3452.32	295.791	1.69884	2.54592e-07	1.694e+07	995.171	36.3498	4.48207	1.33124e-09	3.34082e+06	736.354	357.568	0.00304259	1.65488e-05	7.04003e+06	5395.22	69.9825	0.0625435	4.35416e-07	1.34362e+07	0.000120965	0.0214462	0.001086	3.73361	0.000243583	0.0399089	0.00141208
21	1425.16	61.1518	0.0653708	2.17945e-07	1.03661e+06	2352.24	186.566	0.00401258	1.18878e-06	2.44367e+06	10704.9	569.748	0.450255	1.25582e-06	7.698e+06	992.645	86.5841	0.549712	1.91341e-09	3.21797e+06	3164.01	135.675	0.00641581	1.99869e-06	5.75466e+06	7279.75	65.9051	0.200387	1.26972e-07	1.89765e+07	0.000193342	0.0248937	0.00115039	3.75796	0.000334166	0.0533752	0.000747571
22	868.267	156.25	0.0807786	2.73558e-07	1.07963e+06	1293.95	153.403	0.00251816	2.27137e-06	2.67978e+06	3009.26	419.095	0.920078	6.64412e-07	1.10314e+07	715.599	71.5775	1.01849	2.28902e-09	3.06695e+06	2672.61	172.552	0.00705481	5.10212e-06	6.19194e+06	3827.02	49.9937	0.163778	2.56246e-07	1.33051e+07	0.000112039	0.0210627	0.00107893	3.75636	0.000196794	0.0704265	0.00104595
23	959.365	101.32	0.0872583	3.68854e-07	982324	1860.27	269.747	0.00222074	3.59855e-06	2.89981e+06	4221.7	510.876	0.791915	9.09899e-07	1.45229e+07	834.495	119.686	1.25156	1.0629e-09	1.92894e+06	2423.82	202.788	0.00807008	3.90648e-06	5.24564e+06	4851.96	29.7936	0.178562	1.61786e-07	1.162e+07	0.000109014	0.0203629	0.00131999	3.77218	0.000226741	0.0711592	0.00116533
24	1053.32	44.0882	0.122518	5.78068e-07	1.24201e+06	1629.37	284.378	0.00334291	3.11505e-06	3.08347e+06	6865.53	438.549	0.397834	7.97478e-07	1.5894e+07	820.803	60.1503	0.622616	4.94063e-10	2.5866e+06	1782.09	145.075	0.0025615	7.0124e-06	8.98629e+06	5080.77	26.2042	0.120761	1.64564e-07	1.65088e+07	0.000138219	0.0226178	0.00119996	3.7301	0.000145849	0.0488718	0.00110049
25	661.137	131.677	0.0498382	1.50092e-07	1.14491e+06	2344.09	182.348	0.00320912	8.84084e-07	4.1498e+06	4777.78	356.672	1.53367	4.26719e-07	1.05655e+07	866.703	51.5955	2.22833	2.87738e-09	3.17404e+06	2143.97	275.828	0.00765894	4.55173e-06	5.54608e+06	8184.54	99.4503	0.147188	2.31471e-07	1.4836e+07	0.000159149	0.0220391	0.00105459	3.7319	0.000318823	0.0435239	0.000818698
26	1098.7	117.351	0.107555	2.47302e-07	999856	958.026	163.699	0.00275554	1.81093e-06	4.2282e+06	2783.11	315.341	0.75672	7.68678e-07	9.78299e+06	514.445	74.8671	0.453358	2.8286e-09	3.33642e+06	2891.96	102.42	0.00540276	6.96147e-06	6.22953e+06	3893.48	49.5066	0.221155	2.41853e-07	1.44958e+07	0.000154716	0.0226737	0.00107128	3.79637	0.000164731	0.085024	0.000952266
27	865.798	85.7978	0.0729412	3.63257e-07	997359	2413.81	284.12	0.00351576	2.0627e-06	2.62519e+06	6666.54	512.23	0.760257	8.01593e-07	1.22726e+07	1120.44	97.1939	1.55166	1.20684e-09	2.48482e+06	1576.09	228.671	0.00601922	3.90685e-06	5.26637e+06	6108.11	50.3076	0.133632	1.83664e-07	1.3703e+07	0.000138941	0.0228286	0.00128333	3.75256	0.000340765	0.0547898	0.00112311
28	1155.28	116.134	0.075195	2.09291e-07	989557	1868.45	166.953	0.00289637	1.9376e-06	2.94537e+06	4775.51	525.274	0.592076	9.56523e-07	9.19551e+06	832.36	98.0013	0.560729	1.98429e-09	2.98839e+06	3279.56	153.05	0.00817179	2.60161e-06	6.14616e+06	4549.91	56.6873	0.215352	1.80891e-07	1.35196e+07	0.000134603	0.0241991	0.0011095	3.74048	0.000246948	0.0693155	0.000854429
29	630.567	114.947	0.0893856	4.62739e-07	1.04108e+06	2440.5	233.057	0.00356709	3.04587e-06	2.56586e+06	3654.42	442.136	0.658955	5.01769e-07	1.56292e+07	1067.51	72.6299	1.31696	6.72834e-10	2.73003e+06	1202.17	261.103	0.00384572	7.12384e-06	7.57342e+06	3325.62	42.7248	0.0966109	2.93949e-07	1.14463e+07	9.35195e-05	0.0243991	0.00109474	3.8656	0.000211053	0.0509884	0.00125175
30	740.476	81.751	0.102772	6.23515e-07	1.15878e+06	1757.63	255.715	0.00359155	3.26156e-06	2.29793e+06	5171.35	500.741	0.619313	6.48432e-07	1.54866e+07	1046.18	68.8729	1.33373	6.99231e-10	2.68212e+06	1340.57	226.402	0.00356141	6.82495e-06	7.68992e+06	4175.35	35.91	0.0936539	2.38131e-07	1.31313e+07	0.00010938	0.0229088	0.00118785	3.74515	0.000201172	0.0533605	0.001335
31	595.04	129.121	0.0840394	4.6069e-07	1.29189e+06	1547.95	235.703	0.00230126	3.56409e-06	2.71372e+06	3423.26	450.501	1.16729	4.46342e-07	1.84979e+07	902.921	56.6	2.70372	9.22901e-10	2.38362e+06	1641.72	305.203	0.00541797	7.44055e-06	7.31613e+06	4614.83	34.9821	0.0981095	2.64345e-07	1.19432e+07	8.94362e-05	0.0190138	0.00118614	3.63815	0.000176529	0.0513246	0.00133581
32	896.603	104.348	0.061999	2.87086e-07	1.09862e+06	2203.28	182.971	0.00325908	1.78223e-06	2.03557e+06	6421.64	561.948	0.786951	8.0609e-07	1.04218e+07	1064.76	76.7287	1.4743	1.71054e-09	2.84885e+06	2397.44	228.006	0.00733032	2.97606e-06	5.71582e+06	5801.02	58.072	0.138846	1.8341e-07	1.49302e+07	0.000128034	0.0220697	0.00114791	3.76084	0.000304938	0.0526939	0.000978177
33	880.701	95.9958	0.0761567	2.80155e-07	1.11201e+06	2577.84	194.284	0.00315974	2.41684e-06	2.83415e+06	5606.37	595.78	0.564347	7.33206e-07	1.2301e+07	1042.3	80.5089	0.847342	9.06028e-10	2.65318e+06	2519.72	234.441	0.00636702	2.90585e-06	7.76904e+06	4789.51	49.0044	0.147282	1.80961e-07	1.22867e+07	0.000112626	0.0249535	0.00109232	3.73438	0.000220779	0.0519752	0.00092044
34	1107.65	63.9814	0.119415	2.89734e-07	994815	2072.3	194.307	0.00590693	1.51729e-06	4.44101e+06	6272.79	473.485	0.285449	8.31571e-07	8.97183e+06	919.832	78.529	0.19742	9.89299e-10	4.08869e+06	1871.44	121.719	0.00296388	4.26423e-06	1.00458e+07	3895.18	72.3807	0.161279	2.23848e-07	1.35406e+07	0.00017993	0.034852	0.00098634	3.76932	0.000202388	0.0602753	0.000826891
35	983.352	61.6341	0.0975723	5.18667e-07	1.15777e+06	1646.06	274.371	0.00283458	3.01681e-06	2.50183e+06	5949.39	440.54	0.600285	8.15423e-07	1.51828e+07	837.637	70.7959	1.14379	7.76184e-10	2.35152e+06	1863.84	168.587	0.00392202	6.2222e-06	6.56387e+06	5340.65	27.765	0.127506	1.67995e-07	1.61082e+07	0.000127055	0.020063	0.00126297	3.76831	0.000189555	0.053293	0.00117429
36	1105.41	74.1484	0.116411	3.60233e-07	1.07591e+06	1530.22	229.743	0.0028958	3.02779e-06	3.79406e+06	4772.59	500.04	0.481659	9.18435e-07	1.28251e+07	748.809	91.5653	0.469427	9.20915e-10	2.53321e+06	2686.46	144.836	0.00507379	4.31543e-06	7.83358e+06	4415.9	34.3231	0.183193	1.69159e-07	1.25855e+07	0.00013221	0.0244201	0.00116976	3.70554	0.000162368	0.0697848	0.00100235
37	1437.77	118.523	0.0858143	3.15312e-07	673438	3635.56	306.697	0.00270757	5.43214e-06	2.2969e+06	5624.88	961.757	0.320526	1.95305e-06	1.0725e+07	1352.29	376.348	0.41652	7.5985e-10	1.7787e+06	2598.21	183.503	0.0135195	1.06357e-06	4.66108e+06	3168.42	33.2569	0.272338	1.29423e-07	8.30179e+06	9.64797e-05	0.0277983	0.00143906	3.78665	0.00039321	0.100609	0.00109683
38	926.856	69.4362	0.0966296	4.7382e-07	1.26379e+06	1256.54	223.396	0.00381366	1.91834e-06	2.56673e+06	6619.3	435.863	0.64984	7.09372e-07	1.18957e+07	887.7	52.4103	1.0428	1.36295e-09	3.43098e+06	1657.25	159.335	0.00336418	6.68932e-06	7.46656e+06	5642.56	48.0748	0.110041	2.22309e-07	1.77035e+07	0.000157189	0.0220872	0.00116908	3.63324	0.000212196	0.0523308	0.0011369
39	993.639	99.4192	0.136927	7.01373e-07	1.01148e+06	1734.05	319.959	0.00132571	1.4938e-05	2.50811e+06	2711.63	668.345	0.497821	1.06233e-06	2.50329e+07	772.493	165.645	0.897216	2.82286e-10	1.22075e+06	2917.74	214.951	0.00784382	4.11462e-06	7.06277e+06	2666.82	9.62288	0.177974	1.40628e-07	8.27191e+06	5.7487e-05	0.0186812	0.00141258	3.77388	0.000110902	0.0864149	0.00148679
40	878.5	95.7475	0.0713998	1.95019e-07	948561	3401.51	213.634	0.00373135	1.63115e-06	4.12587e+06	5394.93	503.653	0.577693	7.00088e-07	1.08781e+07	1013.09	97.0192	0.66648	1.07903e-09	2.70517e+06	2266.28	222.527	0.00665989	2.86056e-06	6.8309e+06	5224.09	66.812	0.179486	1.82124e-07	1.15963e+07	0.000136955	0.0282384	0.00107044	3.83287	0.000275118	0.0530186	0.000809103
41	1021.1	152.772	0.0844201	2.83481e-07	902488	1987.77	191.211	0.00231836	3.82838e-06	2.56844e+06	3507.57	660.93	0.6403	1.05536e-06	1.14933e+07	909.231	153.617	0.742136	1.36163e-09	2.19629e+06	3238.53	201.002	0.0114588	2.29667e-06	5.69129e+06	3437.45	38.5972	0.213354	1.80496e-07	9.61306e+06	9.40202e-05	0.0235338	0.00120241	3.77011	0.000235605	0.0869766	0.00106293
42	813.356	92.1168	0.0799574	3.63463e-07	1.10752e+06	1445.75	204.544	0.00361951	1.4727e-06	2.66926e+06	4685.54	329.641	0.928869	5.99324e-07	1.13546e+07	781.204	54.5283	1.43262	1.97932e-09	3.30867e+06	1572.81	166.854	0.00393038	8.35424e-06	5.71994e+06	5393.05	55.1343	0.119681	2.51683e-07	1.74573e+07	0.00015363	0.0210593	0.00112546	3.83563	0.000243987	0.0533983	0.00110301
43	932.131	101.796	0.115638	5.3274e-07	895423	2507.5	304.913	0.00273634	6.55455e-06	2.68039e+06	4100.78	704.314	0.407474	1.00195e-06	1.63661e+07	1126.06	169.725	0.657266	4.34837e-10	1.89974e+06	1804.29	222.946	0.00634847	3.24528e-06	7.13982e+06	2904.12	25.3496	0.153324	1.85602e-07	8.58595e+06	8.29909e-05	0.0256829	0.00129928	3.76566	0.000206215	0.0770448	0.00131553
44	1162.13	53.074	0.159314	8.22796e-07	972433	1748.25	365.095	0.00296926	6.58203e-06	2.77089e+06	4927.18	507.662	0.287795	1.0932e-06	1.80102e+07	873.554	122.368	0.433098	3.15453e-10	2.03726e+06	1495.46	131.726	0.00291481	6.5256e-06	7.90347e+06	3046.91	16.7727	0.139544	1.70581e-07	1.22061e+07	0.000104593	0.0237674	0.00133854	3.81054	0.000147977	0.070655	0.00138247
45	1452.47	60.2178	0.0717036	2.58308e-07	1.06117e+06	2502.61	200.011	0.00255445	2.36431e-06	2.30061e+06	8091.69	595.997	0.422353	1.30933e-06	1.08001e+07	863.5	98.0132	0.589342	9.85385e-10	2.23615e+06	4136.97	147.128	0.00733532	2.01971e-06	6.02242e+06	6058.97	32.6276	0.219539	1.02816e-07	1.66863e+07	0.000134436	0.0215559	0.00119704	3.83025	0.000223885	0.0548167	0.000792849
46	932.345	99.3183	0.0865084	3.39081e-07	935635	2127.25	263.552	0.00325775	2.49579e-06	3.11625e+06	4934.79	497.582	0.651028	8.42717e-07	1.20879e+07	975.086	112.987	0.91653	1.19201e-09	2.51435e+06	1790.52	192.164	0.0062013	3.97975e-06	5.71748e+06	4662.14	46.4972	0.160502	1.98121e-07	1.20239e+07	0.000129751	0.0242601	0.00124337	3.76342	0.000280147	0.0665274	0.00110552
47	1271.28	48.5791	0.115908	4.80083e-07	1.10097e+06	1780.92	295.987	0.00280636	3.59857e-06	3.09408e+06	6731.86	498.166	0.37636	1.07303e-06	1.4766e+07	808.051	90.7696	0.516271	5.56737e-10	2.22046e+06	2320.57	134.04	0.00387181	4.53284e-06	7.49147e+06	5015.72	23.718	0.16637	1.33849e-07	1.51108e+07	0.000134384	0.0223238	0.0012814	3.73931	0.000165833	0.0588892	0.00105078
48	789.989	105.015	0.0949737	4.55344e-07	1.01373e+06	1819.88	295.156	0.00295808	3.24999e-06	3.02257e+06	4179.7	460.595	0.759547	6.75452e-07	1.50475e+07	966.277	95.7482	1.33162	9.42319e-10	2.41977e+06	1404.2	216.896	0.00512679	5.95735e-06	6.14123e+06	4310.54	38.0163	0.127218	2.34728e-07	1.17158e+07	0.000113078	0.0223066	0.00127777	3.71108	0.000240311	0.0633368	0.00130656
49	926.078	110.578	0.0887551	2.98063e-07	992419	1875.86	261.024	0.00232307	3.11836e-06	3.78753e+06	3753.67	460.372	0.769248	7.55139e-07	1.41475e+07	800.347	106.909	0.970059	1.11094e-09	2.18898e+06	2292.03	194.427	0.00731245	4.28348e-06	5.94887e+06	4633.53	36.2388	0.185613	1.87573e-07	1.13303e+07	0.000114427	0.0218182	0.00124975	3.71807	0.000213213	0.0686253	0.00107708
50	1406.28	54.5519	0.148555	7.58915e-07	1.06172e+06	1226.28	376.828	0.00178281	8.39431e-06	2.68053e+06	4961.98	554.159	0.407392	1.39695e-06	1.92706e+07	711.12	134.925	0.624539	4.39968e-10	1.58658e+06	2545.04	125.135	0.00497261	4.93636e-06	6.47407e+06	4056.96	11.6792	0.186572	1.20567e-07	1.2879e+07	0.000102509	0.0185368	0.00152022	3.67402	0.000135135	0.0820734	0.00139216
51	736.723	168.743	0.102388	3.90348e-07	1.16331e+06	909.831	204.68	0.00141818	4.63727e-06	3.38719e+06	1638.58	308.049	1.36697	4.97438e-07	1.88594e+07	504.893	65.4016	1.71371	1.4131e-09	2.12924e+06	2479.44	183.381	0.00644645	1.10395e-05	6.11579e+06	3385.86	22.7013	0.157493	2.6972e-07	1.18307e+07	8.28688e-05	0.0161343	0.00119262	3.75096	0.000116395	0.0756318	0.00133487
52	893.904	103.972	0.0753075	2.83257e-07	1.11245e+06	1819.58	192.869	0.00264218	2.17607e-06	2.81889e+06	4436.62	442.63	0.805082	6.92691e-07	1.23627e+07	804.768	70.8918	1.16069	1.42966e-09	2.63718e+06	2533.25	193.968	0.0063491	4.46927e-06	6.25394e+06	5091.18	43.9904	0.156193	1.93425e-07	1.42939e+07	0.000120778	0.0210345	0.00113036	3.77562	0.000211309	0.0562848	0.000982054
53	1135.73	47.8447	0.160839	7.67711e-07	1.19492e+06	1118.21	217.876	0.00567211	2.55579e-06	2.44101e+06	6974.4	458.392	0.257409	9.00182e-07	1.1217e+07	900.246	55.9552	0.289002	7.20073e-10	4.25975e+06	1325.39	100.466	0.00159707	8.49113e-06	1.09098e+07	3340.89	40.0695	0.0995536	2.5345e-07	1.75937e+07	0.000161098	0.0282272	0.0010831	3.70422	0.000152912	0.0592231	0.0011966
54	1170.62	109.804	0.0726178	2.22186e-07	839303	2583.95	208.45	0.00285557	2.25183e-06	2.85747e+06	4876.13	548.624	0.571681	1.13169e-06	9.81272e+06	906.343	146.935	0.63094	1.55121e-09	2.35737e+06	2964.66	167.247	0.00958233	2.26684e-06	4.9364e+06	4522.47	47.8551	0.235632	1.54223e-07	1.20566e+07	0.000127477	0.0244862	0.00119929	3.87898	0.000301949	0.0739099	0.000899208
55	1230.42	102.021	0.0940429	3.64829e-07	905440	1516.41	232.564	0.00291373	2.89828e-06	2.44436e+06	5139.07	582.415	0.579387	1.29227e-06	1.0126e+07	890.215	142.912	0.684233	1.74357e-09	2.51643e+06	2523.17	143.266	0.00800114	2.96394e-06	5.05215e+06	4340.12	40.5575	0.201398	1.70553e-07	1.27053e+07	0.000134051	0.0230296	0.00130755	3.72546	0.000281385	0.0876353	0.00113194
56	1020.41	100.046	0.0680868	1.87502e-07	1.02722e+06	3280.5	156.144	0.00339327	1.92071e-06	2.942e+06	5897.83	646.026	0.443826	8.51601e-07	9.86648e+06	1045.39	91.7504	0.501415	1.05015e-09	2.84577e+06	3422.21	209.904	0.0077369	1.86373e-06	7.85999e+06	4550.13	60.9894	0.189593	1.61686e-07	1.21914e+07	0.000118	0.0278846	0.00100645	3.80788	0.000235963	0.0531145	0.000738895
57	1010.03	244.539	0.0675151	2.46011e-07	937499	1870.32	151.519	0.00124814	6.15232e-06	1.83962e+06	2219.28	673.673	0.880919	1.02021e-06	1.35291e+07	776.538	155.821	1.21287	1.46174e-09	1.73592e+06	5074.1	230.553	0.0192038	1.96361e-06	4.94363e+06	2833.71	24.9828	0.245879	1.70184e-07	9.20002e+06	6.08171e-05	0.0180554	0.00121257	3.81581	0.000190203	0.0914365	0.00108754
58	655.431	72.3031	0.0969275	4.24761e-07	1.25212e+06	2035.11	213.475	0.00536918	1.57459e-06	3.344e+06	5840.13	402.748	0.567235	4.41213e-07	1.29947e+07	1044.19	42.2537	0.92054	8.1539e-10	3.87417e+06	1146.71	217.744	0.00233825	8.46689e-06	1.0086e+07	4752.69	66.6224	0.0836031	2.96989e-07	1.49308e+07	0.000144184	0.0276219	0.000996002	3.73724	0.000198061	0.0404781	0.00105176
59	1196.09	94.257	0.0860913	2.74981e-07	884818	3054.64	219.058	0.00324396	3.23769e-06	2.76072e+06	6201.98	811.828	0.362785	1.29112e-06	1.05038e+07	1158.7	169.078	0.424919	8.29181e-10	2.29486e+06	3046.43	193.445	0.00909501	1.52538e-06	6.73365e+06	3993	43.9566	0.213878	1.41227e-07	1.00916e+07	0.000112679	0.0285615	0.00119032	3.76288	0.000271279	0.0730158	0.000911512
60	1359.56	95.8521	0.105519	2.88488e-07	1.02355e+06	1772.98	178.554	0.00213306	4.48677e-06	2.94034e+06	4116.37	652.717	0.367367	1.2158e-06	1.21269e+07	750.472	122.803	0.317102	8.25859e-10	2.25239e+06	4543.54	138.987	0.00800758	2.27115e-06	7.92731e+06	3322.46	27.1759	0.245634	1.41281e-07	1.12777e+07	9.86398e-05	0.0238589	0.00114083	3.73437	0.0001449	0.0795323	0.000900162
61	942.032	117.788	0.082385	2.29176e-07	1.08492e+06	2293.98	159.638	0.0028019	2.67013e-06	3.18888e+06	4218.95	605.245	0.521116	7.57798e-07	1.15265e+07	901.246	86.9132	0.551042	1.03187e-09	2.72983e+06	3366.28	206.018	0.0075451	2.59442e-06	8.42124e+06	3875.29	48.6853	0.182048	1.88626e-07	1.11245e+07	0.000103525	0.0258784	0.00102618	3.73159	0.000181473	0.0609137	0.000852044
62	513.274	178.082	0.062486	2.45487e-07	1.21334e+06	1405.9	198.433	0.00251837	1.43083e-06	3.87121e+06	2708.15	287.048	2.30607	3.18993e-07	1.42117e+07	724.52	44.3108	3.92942	2.82283e-09	2.96685e+06	1577.6	293.731	0.00642574	1.01011e-05	5.47121e+06	6193.79	68.9531	0.113312	3.33417e-07	1.35526e+07	0.000124231	0.018563	0.0011041	3.70616	0.000238022	0.0502984	0.00114267
63	1448.1	36.074	0.154222	8.17959e-07	1.17911e+06	999.941	332.388	0.00282291	4.13193e-06	2.64076e+06	7078.51	422.554	0.364481	1.24664e-06	1.54733e+07	671.42	77.4387	0.514042	6.06614e-10	2.33742e+06	1986.65	93.2641	0.0025567	7.92882e-06	7.22491e+06	5012.77	17.0822	0.146428	1.37145e-07	1.88386e+07	0.000153967	0.0197434	0.00138393	3.71074	0.000138676	0.0658253	0.00127659
64	924.245	99.9611	0.0930577	3.96221e-07	1.11515e+06	1410.07	206.235	0.00248579	2.98769e-06	2.58489e+06	3879.24	430.846	0.740252	7.45641e-07	1.36214e+07	743.474	73.9506	1.06673	1.22811e-09	2.54013e+06	2329.96	169.711	0.00538655	5.82225e-06	6.41433e+06	4256.41	33.0087	0.147519	2.0489e-07	1.41128e+07	0.000112088	0.0201527	0.00117388	3.77444	0.00017786	0.0637571	0.00113662
65	781.435	144.399	0.0608226	1.8685e-07	924025	3370.64	212.086	0.00271829	2.13683e-06	3.53038e+06	4093.95	540.878	0.861695	6.69201e-07	1.20426e+07	1027.25	115.413	1.23192	1.28937e-09	2.25414e+06	2494.8	286.42	0.0106422	2.5186e-06	5.59794e+06	4981.64	58.9199	0.186476	1.87833e-07	1.00885e+07	0.00010751	0.0245638	0.00113494	3.81648	0.000300059	0.0585361	0.000899406
66	1486.56	47.0725	0.0897561	3.17062e-07	1.13607e+06	1866.26	213.573	0.00299803	2.16897e-06	2.701e+06	9084.58	563.424	0.396162	1.31854e-06	1.07013e+07	801.155	84.2882	0.477953	1.00792e-09	2.47932e+06	3754.06	126.297	0.00543401	2.64416e-06	6.83415e+06	6596.85	33.4751	0.202617	1.06051e-07	1.76868e+07	0.000162223	0.0225649	0.00120185	3.75845	0.00019788	0.0567447	0.000826812
67	1522.79	57.6533	0.138656	4.99439e-07	956738	1431.72	264.244	0.00307678	4.03919e-06	2.87954e+06	6035.31	591.904	0.305022	1.54784e-06	1.17119e+07	794.676	137.385	0.292479	7.87265e-10	2.37914e+06	2707.38	104.815	0.00480987	3.44049e-06	6.98359e+06	3852.98	25.7217	0.207762	1.38263e-07	1.32384e+07	0.000138591	0.0249594	0.00129419	3.73921	0.00017922	0.0858321	0.00109439
68	830.083	94.5457	0.108682	5.32664e-07	1.15779e+06	1599.81	227.602	0.0027703	4.17877e-06	2.51039e+06	3961.51	496.616	0.560678	6.78404e-07	1.60176e+07	887.409	73.5681	0.929895	6.62753e-10	2.54216e+06	1819.7	197.948	0.00413061	6.17476e-06	8.25583e+06	3460.44	29.2981	0.116945	2.29481e-07	1.23129e+07	9.53741e-05	0.022133	0.00116001	3.7317	0.000156259	0.0594705	0.0012527
69	917.024	65.8983	0.140823	6.95504e-07	1.05399e+06	1246.64	374.595	0.00290626	4.12855e-06	3.60107e+06	4313.58	392.124	0.612219	7.72645e-07	1.75407e+07	766.775	90.9125	0.93274	6.81664e-10	2.24622e+06	1294.74	151.917	0.0032883	9.80161e-06	6.68153e+06	4349.67	24.3742	0.128143	2.10211e-07	1.29846e+07	0.000129053	0.0213895	0.00136455	3.70024	0.000172583	0.0696341	0.0014543
70	1275.97	28.7546	0.13971	8.37328e-07	1.35603e+06	1447.53	278.316	0.00352169	3.66239e-06	2.20984e+06	9483.49	482.32	0.272749	1.03319e-06	1.61241e+07	821.603	52.9889	0.499061	3.55581e-10	2.58717e+06	1952.47	117.238	0.00188032	7.09044e-06	9.93926e+06	5091.21	18.8471	0.108644	1.34233e-07	2.0305e+07	0.000141111	0.0216252	0.00121512	3.75661	0.000122687	0.0455771	0.00112632
71	683.122	109.935	0.118249	7.49312e-07	1.09799e+06	1387.21	378.687	0.0015664	8.18937e-06	2.96335e+06	2374.72	382.429	1.02083	5.61998e-07	2.70383e+07	722.4	92.4298	2.44084	4.71087e-10	1.53385e+06	1411.42	243.658	0.00492551	1.13935e-05	6.02721e+06	3529.22	14.1582	0.11668	2.25466e-07	1.04152e+07	7.26528e-05	0.0164587	0.00142149	3.75604	0.000136711	0.0669585	0.00172434
72	985.668	137.072	0.0882598	3.76847e-07	953566	1917.32	205.479	0.0023448	4.43401e-06	2.12405e+06	3568.99	600.707	0.574708	9.47763e-07	1.30373e+07	938.505	125.556	0.846294	1.01149e-09	2.28566e+06	2482.95	193.114	0.00798399	3.22182e-06	6.08505e+06	3109.03	31.9405	0.169509	2.01562e-07	1.08937e+07	8.69946e-05	0.0220855	0.0012118	3.78047	0.00021486	0.0761489	0.00117492
73	1436.88	46.131	0.124907	7.13746e-07	1.13526e+06	1260.62	315.571	0.00226946	5.17347e-06	2.12829e+06	7069.28	550.055	0.412922	1.42714e-06	1.57645e+07	768.279	101.753	0.715044	6.07243e-10	1.92158e+06	2573.49	121.889	0.00436647	4.61625e-06	6.31981e+06	5064.83	15.8387	0.163145	1.16282e-07	1.63618e+07	0.000124501	0.0186948	0.00144037	3.7093	0.000161281	0.0687963	0.00126476
74	828.433	159.444	0.1054	3.93428e-07	966728	1359.19	204.647	0.00268321	3.73378e-06	2.88889e+06	2786.77	512.074	0.757632	7.58948e-07	1.27333e+07	834.648	111.243	0.866865	1.44844e-09	2.63758e+06	2049.51	190.924	0.00706912	4.92894e-06	6.43376e+06	3046.96	41.1243	0.156917	2.68672e-07	9.92794e+06	9.86656e-05	0.0234932	0.00117738	3.71795	0.000202267	0.0869431	0.00127778
75	878.671	69.7603	0.0929415	4.66583e-07	1.06688e+06	2046.21	256.271	0.0039932	2.25612e-06	2.58019e+06	6192.39	453.83	0.547047	7.40602e-07	1.29403e+07	1004.53	73.6018	0.971585	8.68811e-10	2.84938e+06	1442.26	184.133	0.00356381	5.85631e-06	6.86728e+06	4839.81	43.1438	0.114819	2.08009e-07	1.49402e+07	0.000136345	0.0240135	0.00117855	3.80851	0.000239078	0.051905	0.00113661
76	806.662	92.8148	0.0796241	2.87459e-07	1.11575e+06	2718.36	174.163	0.00463472	1.77167e-06	2.82503e+06	6163.29	578.485	0.469413	6.40834e-07	1.0655e+07	1173.26	66.931	0.656347	9.50458e-10	3.49234e+06	1923.21	227.237	0.00451305	3.36777e-06	9.10803e+06	4346.66	71.2276	0.12078	2.3011e-07	1.28366e+07	0.000126119	0.0292409	0.000992343	3.74956	0.000237258	0.0475846	0.000895236
77	1399.29	100.09	0.0949872	3.01557e-07	887282	1570.84	217.56	0.00225688	3.39686e-06	2.74082e+06	4388.89	563.388	0.54022	1.42573e-06	1.06632e+07	738.122	156.852	0.520126	1.54496e-09	2.15552e+06	3645.96	128.664	0.00954671	2.58431e-06	5.03326e+06	4157.39	31.1901	0.262292	1.39617e-07	1.22912e+07	0.000123419	0.0219373	0.0012925	3.7908	0.000225905	0.0927844	0.001015
78	790.831	105.935	0.0678994	4.17705e-07	1.06243e+06	1767.62	258.275	0.00252825	2.40557e-06	2.05775e+06	4633.62	395.616	1.14827	6.75468e-07	1.42025e+07	893.058	75.7682	2.85775	1.51264e-09	2.31576e+06	1611.71	223.346	0.00603647	6.35076e-06	4.48478e+06	5680.04	36.9965	0.121891	2.06959e-07	1.56245e+07	0.00011711	0.0177089	0.00130272	3.82292	0.000285131	0.0545226	0.00127489
79	1055.54	72.0189	0.104454	6.34462e-07	1.03357e+06	2792.48	304.237	0.00269677	7.07462e-06	1.87592e+06	6631.83	862.492	0.322364	1.16942e-06	1.69934e+07	1312.03	140.967	0.755803	3.10137e-10	1.84668e+06	2036.38	231.863	0.00571368	2.4731e-06	7.81946e+06	3515.71	20.9135	0.132755	1.42935e-07	1.05502e+07	8.16105e-05	0.0238001	0.00133265	3.71073	0.000203376	0.0610062	0.00126694
80	1633.57	53.8762	0.129739	4.73723e-07	1.0835e+06	1102.2	175.205	0.00469226	2.15092e-06	2.16808e+06	8293.23	585.085	0.258897	1.53113e-06	7.97974e+06	844.132	84.1757	0.217134	1.44471e-09	3.96299e+06	2674.13	82.7235	0.00337784	3.52439e-06	8.22799e+06	3992.89	45.1892	0.169502	1.70894e-07	1.81348e+07	0.000181235	0.0273541	0.00112709	3.69057	0.000196046	0.0757803	0.000975542
81	775.187	222.256	0.0669805	1.52636e-07	912053	2047.42	161.516	0.00223474	2.07875e-06	4.18212e+06	2340.11	443.979	1.16759	6.08638e-07	1.0903e+07	739.08	109.08	1.03387	2.50229e-09	2.51923e+06	3194.09	232.58	0.0129016	3.24195e-06	5.40157e+06	4021.97	63.9866	0.228908	2.38394e-07	9.4674e+06	0.000104857	0.0233787	0.00107033	3.80196	0.000241082	0.0774291	0.000902437
82	783.57	100.426	0.123316	5.81582e-07	1.0952e+06	1231.87	253.183	0.00357749	3.27242e-06	2.962e+06	4039.93	474.66	0.657925	6.76892e-07	1.39408e+07	911.942	79.4605	0.940999	1.05594e-09	2.97585e+06	1364.1	183.866	0.00388635	7.48703e-06	7.62805e+06	3689.67	41.27	0.111511	2.80815e-07	1.19101e+07	0.000120122	0.0241618	0.00120091	3.64656	0.000195096	0.0703816	0.00138929
83	1450.3	83.5948	0.0797492	1.95286e-07	852885	2349.3	201.05	0.00406062	1.46382e-06	3.40095e+06	6938.18	539.978	0.388361	1.27776e-06	7.48007e+06	936.351	130.764	0.301517	1.91226e-09	3.2578e+06	2786.18	118.798	0.00689666	2.07696e-06	5.7796e+06	4952.28	70.0351	0.250202	1.58203e-07	1.42936e+07	0.000181463	0.0288607	0.00114906	3.77546	0.000330158	0.0719718	0.000779601
84	917.01	83.7325	0.110643	6.03521e-07	1.08818e+06	1209.73	293.566	0.00228443	4.05318e-06	2.62126e+06	3719.46	372.811	0.78124	7.56166e-07	1.70262e+07	707.463	80.2186	1.36741	9.16544e-10	2.18489e+06	1659.95	158.901	0.00418772	9.1273e-06	5.77526e+06	4260.03	22.6195	0.131946	2.06289e-07	1.43985e+07	0.000111481	0.0182322	0.00133039	3.77833	0.000171321	0.0666771	0.00140761
85	1842.87	106.512	0.0743104	1.83765e-07	900742	1705.56	189.235	0.0010898	4.48661e-06	2.75766e+06	3649.07	562.58	0.631759	1.79282e-06	1.18303e+07	532.463	181.376	0.543071	1.58503e-09	1.45402e+06	8805.06	118.686	0.0188219	1.55956e-06	4.13204e+06	4832.09	18.0599	0.453729	8.20758e-08	1.28577e+07	0.000100964	0.0168811	0.00134475	3.85869	0.000174206	0.0960841	0.000812769
86	1293.36	112.295	0.0669543	2.45633e-07	975968	1723.16	164.961	0.00252372	2.10207e-06	1.96482e+06	5273.34	533.078	0.650282	1.19279e-06	8.98739e+06	822.191	104.441	0.79956	2.34627e-09	2.72027e+06	3577.74	142.869	0.00924337	2.4619e-06	4.83095e+06	4818.26	45.3017	0.215756	1.56552e-07	1.5745e+07	0.000129828	0.0206727	0.00119117	3.8102	0.000277244	0.071148	0.00091902
87	866.058	84.9087	0.0954829	4.39614e-07	1.11297e+06	1551.73	222.274	0.00318409	2.46553e-06	2.67187e+06	4495.19	396.686	0.673701	6.75793e-07	1.3472e+07	809.404	65.2324	1.0294	1.08691e-09	2.83054e+06	1733.91	170.63	0.00387966	7.14514e-06	6.81438e+06	4413.93	38.2218	0.123922	2.24846e-07	1.49672e+07	0.000125525	0.0217276	0.00115136	3.80901	0.000192284	0.0565783	0.0011505
88	871.37	82.6146	0.0978015	5.1349e-07	1.28188e+06	1194.72	232.438	0.00170445	4.18049e-06	2.52048e+06	3217.69	328.153	0.893991	6.0463e-07	1.97176e+07	580.985	52.4139	1.66111	7.8872e-10	2.04929e+06	2346.91	169.464	0.00413498	1.03048e-05	6.59103e+06	4485.71	17.9055	0.1301	1.8805e-07	1.62178e+07	9.5152e-05	0.0157172	0.001221	3.82822	0.000117709	0.053753	0.00124185
89	689.965	137.482	0.0555831	4.40997e-07	1.13016e+06	2720.35	225.391	0.00267383	3.34901e-06	1.32507e+06	5884.62	702.006	0.937715	6.9417e-07	1.44361e+07	1457.67	86.455	3.64142	9.96935e-10	2.28411e+06	1684.01	374.239	0.00834116	2.96253e-06	5.446e+06	4909.77	42.0948	0.0965589	2.08568e-07	1.26449e+07	8.30713e-05	0.0194639	0.00126623	3.70803	0.000340132	0.0479609	0.00130098
90	798.457	125.927	0.0935625	2.75305e-07	1.0508e+06	1534.96	153.226	0.00522799	1.31658e-06	3.39252e+06	4265.58	438.249	0.607391	5.91022e-07	8.57206e+06	932.674	63.0304	0.535636	2.22371e-09	4.64866e+06	1657.16	164.703	0.00411176	5.39775e-06	8.28733e+06	3740.6	100.037	0.129139	3.38929e-07	1.31888e+07	0.000154802	0.0300439	0.000964991	3.71014	0.000243812	0.0633565	0.000970366
91	1121.23	56.7726	0.112392	7.22529e-07	1.17094e+06	1410	302.829	0.00250065	4.73919e-06	2.01373e+06	6512.86	545.775	0.506561	1.07917e-06	1.64503e+07	878.896	87.4714	1.07875	6.1537e-10	2.06684e+06	2026.35	160.631	0.00421619	5.25286e-06	6.57754e+06	4904.92	19.6127	0.128628	1.45962e-07	1.53815e+07	0.000113988	0.019092	0.00138153	3.70367	0.000176983	0.0612433	0.00133606
92	710.35	135.884	0.0646268	2.28523e-07	895313	2944.71	273.825	0.00314215	1.81383e-06	3.94528e+06	3986.79	406.17	1.01897	5.56035e-07	1.27089e+07	1014.95	103.218	1.60071	1.43345e-09	2.48138e+06	1463.65	264.444	0.00732784	4.48787e-06	5.03072e+06	5278.29	64.1922	0.154909	2.37125e-07	1.11628e+07	0.000126233	0.0238976	0.00120395	3.80774	0.000347356	0.0563081	0.00104046
93	742.943	112.616	0.0661171	2.68533e-07	1.10091e+06	2791.27	166.035	0.00464445	1.48275e-06	2.40374e+06	5847.53	523.485	0.590638	5.67346e-07	1.01168e+07	1226.96	61.145	0.979166	1.27513e-09	3.75763e+06	1660.08	243.622	0.00470865	3.71483e-06	7.871e+06	4438.89	83.5785	0.110179	2.65252e-07	1.39325e+07	0.000125013	0.0273869	0.000991609	3.77452	0.000287	0.0445771	0.000922612
94	593.661	218.405	0.0758011	2.69498e-07	1.17503e+06	1331.42	177.241	0.00139736	3.66687e-06	3.50642e+06	1516.25	309.911	1.74897	3.73682e-07	1.88683e+07	562.444	58.2101	2.51783	1.48798e-09	2.12106e+06	2585.44	261.62	0.00813504	9.16431e-06	6.09767e+06	3642.37	30.1229	0.149965	2.87765e-07	1.09535e+07	7.43026e-05	0.0164374	0.00110078	3.80094	0.00013172	0.0623214	0.00118166
95	827.159	158.919	0.0839223	3.67169e-07	1.04103e+06	1473.81	203.046	0.00164178	4.62417e-06	2.39787e+06	2412.9	438.927	1.02156	6.97915e-07	1.62131e+07	695.642	94.588	1.62689	1.21871e-09	1.972e+06	2704.33	210.877	0.00857175	5.41923e-06	5.43133e+06	3476.66	25.016	0.166224	2.12318e-07	1.13687e+07	7.93148e-05	0.0176501	0.00122308	3.82094	0.000168264	0.0734891	0.0012482
96	1031.17	65.1762	0.0704461	3.64908e-07	1.05233e+06	2336.38	276.33	0.00357672	1.82667e-06	2.34316e+06	8963.01	526.578	0.656055	9.57875e-07	1.13984e+07	1097.09	88.5326	1.3699	1.23095e-09	2.53939e+06	1849.07	196.154	0.00559944	3.41317e-06	5.24158e+06	7239.62	47.3371	0.139814	1.49486e-07	1.64631e+07	0.00015778	0.0219984	0.00129991	3.74783	0.000340409	0.0508196	0.00103796
97	989.072	94.2063	0.0964058	4.35189e-07	963892	2367.04	278.745	0.00299199	4.16277e-06	2.57554e+06	5252.67	646.639	0.455258	9.59696e-07	1.38707e+07	1129.27	130.072	0.751531	6.59755e-10	2.27442e+06	1848.35	205.296	0.0060568	3.14665e-06	6.79286e+06	3772.35	33.8992	0.150572	1.83916e-07	1.08668e+07	0.000102733	0.0247062	0.0012747	3.70765	0.000242131	0.0665685	0.00118163
98	959.565	103.178	0.0765898	2.31128e-07	935594	2652.26	259.4	0.00297282	2.2567e-06	3.97356e+06	5202.41	546.729	0.664622	8.33137e-07	1.17647e+07	988.959	122.893	0.824386	1.19543e-09	2.34754e+06	2312.86	213.9	0.00837123	2.7053e-06	5.88546e+06	5419.19	52.6858	0.197239	1.69632e-07	1.10738e+07	0.000131954	0.0252597	0.00122265	3.70852	0.000289653	0.0639103	0.000937362
99	1097.39	47.288	0.0893111	4.29385e-07	1.07263e+06	2160.4	321.991	0.00346594	2.15183e-06	2.95419e+06	8733.22	463.769	0.53896	9.62132e-07	1.33028e+07	935.713	84.1042	0.987216	8.17051e-10	2.31891e+06	1813.59	164.856	0.00413717	4.60291e-06	5.92164e+06	7151.38	34.8281	0.144831	1.35362e-07	1.68043e+07	0.000164185	0.022093	0.00131316	3.77698	0.000255302	0.0505443	0.00104209
100	949.977	117.868	0.0821189	2.88938e-07	1.00214e+06	1405.03	196.98	0.00283967	1.90417e-06	2.97332e+06	3738.01	373.213	0.878892	7.41556e-07	1.0802e+07	719.415	80.0328	1.01325	2.25023e-09	2.94192e+06	2187.63	151.672	0.0060884	5.69725e-06	5.30316e+06	4625.74	49.7098	0.170606	2.28205e-07	1.47193e+07	0.000138298	0.021175	0.00116048	3.79805	0.000237482	0.0689243	0.00105512
