# Supplementary material for: Should a viral genome stay in the host cell or leave? A quantitative dynamics study of how hepatitis C virus deals with this dilemma
Source: PLoS Biol. 2020 Jul 30;18(7):e3000562. doi: 10.1371/journal.pbio.3000562 (PMC7392214; doi:10.1371/journal.pbio.3000562)
Supplement: S2 Data — (XLSX) [file pbio.3000562.s007.xlsx]

## Sheet: Fig 3A
0.000133443

## Sheet: Fig 3B
0.0190607

## Sheet: Fig 3C
0.00133963

## Sheet: Fig 3D
3.7832

## Sheet: Fig 3E
1.22414

## Sheet: Fig 3F
1.22417
