# Supplementary material for: Should a viral genome stay in the host cell or leave? A quantitative dynamics study of how hepatitis C virus deals with this dilemma
Source: PLoS Biol. 2020 Jul 30;18(7):e3000562. doi: 10.1371/journal.pbio.3000562 (PMC7392214; doi:10.1371/journal.pbio.3000562)
Supplement: S3 Data — (XLSX) [file pbio.3000562.s008.xlsx]

## Sheet: Fig 4C JFH-1
Release rate of intracellular viral RNA

## Sheet: Fig 4C Jc1-n
Release rate of intracellular viral RNA

## Sheet: Fig 4D JFH-1
Release rate of intracellular viral RNA

## Sheet: Fig 4D Jc1-n
Release rate of intracellular viral RNA
