# Supplementary material for: Should a viral genome stay in the host cell or leave? A quantitative dynamics study of how hepatitis C virus deals with this dilemma
Source: PLoS Biol. 2020 Jul 30;18(7):e3000562. doi: 10.1371/journal.pbio.3000562 (PMC7392214; doi:10.1371/journal.pbio.3000562)
Supplement: S4 Data — (XLSX) [file pbio.3000562.s009.xlsx]

## Sheet: Fig S2A JFH-1
0

## Sheet: Fig S2A Jc1-n
0

## Sheet: Fig S2B
0
