# Supplementary material for: Should a viral genome stay in the host cell or leave? A quantitative dynamics study of how hepatitis C virus deals with this dilemma
Source: PLoS Biol. 2020 Jul 30;18(7):e3000562. doi: 10.1371/journal.pbio.3000562 (PMC7392214; doi:10.1371/journal.pbio.3000562)
Supplement: S5 Data — (XLSX) [file pbio.3000562.s010.xlsx]

## Sheet: Fig S1A
HCV RNA in the medium (copies/well)							Infectivity in the medium (ffu/ml)
JFH-1							JFH-1
Day	Replicate 1	Replicate 2	Replicate 3	Average	SD		Day	Replicate 1	Replicate 2	Replicate 3	Average	SD
0	767924	737770	824897	776864	44246.4		0	2840	3840	3480	3386.67	506.491
1	499534	740340	523496	587790	132654		1	480	440	320	413.333	83.2666
2	811386	655587	656384	707785	89721.4		2	120	80	80	93.3333	23.094
3	604394	732684	1.09603e+06	811035	255010		3	40	40	0	26.6667	23.094
4	607144	466440	584205	552596	75489.8		4	0	0	0	0	0
5	377172	424064	585885	462374	109503		5	0	0	0	0	0
Jc1-n							Jc1-n
Day	Replicate 1	Replicate 2	Replicate 3	Average	SD		Day	Replicate 1	Replicate 2	Replicate 3	Average	SD
0	86540.4	101350	79953.4	89281.1	10958.2		0	6080	6560	6920	6520	421.426
1	30954.3	26232.9	31521.6	29569.6	2903.53		1	160	280	80	173.333	100.664
2	30897.2	23322.9	25375.8	26532	3917.31		2	80	40	40	53.3333	23.094
3	27510.2	28755.8	30239.9	28835.3	1366.6		3	0	0	0	0	0
4	15728.3	27254.3	23441.7	22141.4	5871.97		4	0	0	0	0	0
5	19425.1	22187.9	16955.8	19522.9	2617.4		5	0	0	0	0	0

## Sheet: Fig S1B
HCV RNA
JFH-1
Experiment A
Wash	Replicate 1	Replicate 2	Replicate 3	Average	SD
Before	396320	418703	567649	460890	93130.6
After	142510	178117	125012	148546	27062.4
Experiment B
Wash	Replicate 1	Replicate 2	Replicate 3	Average	SD
Before	2.02306e+06	1.89053e+06	1555000	1.82286e+06	241256
After	395828	486396	735306	539177	175786
Jc1-n
Experiment A
Wash	Replicate 1	Replicate 2	Replicate 3	Average	SD
Before	354471	363738	170339	296183	109082
After	76474.9	41273.8	26649.1	48132.6	25611.2
Experiment B
Wash	Replicate 1	Replicate 2	Replicate 3	Average	SD
Before	1.25031e+06	1.11588e+06	1.02271e+06	1.12963e+06	114425
After	197472	189253	164703	183809	17049.5

## Sheet: Fig S1C
HCV RNA (copies/well)
JFH-1
Hours	Replicate 1	Replicate 2	Replicate 3	Average	SD
0	41497425	4.79989e+07	75986385	5.51609e+07	1.8326e+07
4	3.16671e+07	3.48778e+07	5.15385e+07	39361150	1.06674e+07
8	1.20881e+07	1.16098e+07	2.20197e+07	1.52392e+07	5.87693e+06
16	7.49567e+06	6.42326e+06	17521590	1.04802e+07	6.12157e+06
24	2.95696e+06	2.74796e+06	2903115	2.86935e+06	108515
36	931164	2.24643e+06	804538	1.32738e+06	798440
JFH-1
Hours	Replicate 1	Replicate 2	Replicate 3	Average	SD
0	159168930	155729205	209007570	174635235	2.9817e+07
4	8.67906e+07	8.78327e+07	155162160	109928495	3.9177e+07
8	3.37189e+07	35260680	4.19501e+07	3.69766e+07	4.37566e+06
16	9.68411e+06	9.71471e+06	2.56923e+07	1.50304e+07	9.23351e+06
24	8.21263e+06	3.94907e+06	6.72954e+06	6.29708e+06	2.16443e+06
36	3.62557e+06	2.12775e+06	3.46613e+06	3.07315e+06	822614

## Sheet: Fig S1D
Living cell number (cells/well)
JFH-1
Experiment A
Day	Replicate 1	Replicate 2	Replicate 3	Average	SD
0	1000	1000	1000	1000	0
1	1740	1920	1740	1800	103.923
2	3180	3780	3120	3360	364.966
3	7140	5760	6840	6580	725.81
4	10260	10860	12360	11160	1081.67
Experiment B
Day	Replicate 1	Replicate 2	Replicate 3	Average	SD
0	2000	2000	2000	2000	0
1	3720	5040	4620	4460	674.389
2	7440	7740	5940	7040	964.365
3	10440	11520	11820	11260	725.81
4	14280	13740	13680	13900	330.454
Experiment C
Day	Replicate 1	Replicate 2	Replicate 3	Average	SD
0	4000	4000	4000	4000	0
1	10740	9000	8340	9360	1239.84
2	15960	14760	17580	16100	1415.2
3	23640	23160	20760	22520	1542.98
4	30360	27180	26160	27900	2190.62
Jc1-n
Experiment A
Day	Replicate 1	Replicate 2	Replicate 3	Average	SD
0	1000	1000	1000	1000	0
1	1980	1980	2340	2100	207.846
2	2700	2760	2880	2780	91.6515
3	5220	6840	7440	6500	1148.39
4	9540	11940	8520	10000	1755.79
Experiment B
Day	Replicate 1	Replicate 2	Replicate 3	Average	SD
0	2000	2000	2000	2000	0
1	4140	5340	4860	4780	603.987
2	6900	6540	7200	6880	330.454
3	13500	13380	14760	13880	764.461
4	13980	14280	16380	14880	1307.67
Experiment C
Day	Replicate 1	Replicate 2	Replicate 3	Average	SD
0	4000	4000	4000	4000	0
1	9000	7320	7320	7880	969.948
2	12840	13080	13740	13220	466.047
3	19920	21300	20640	20620	690.217
4	23760	25860	23160	24260	1417.74
