# Supplementary material for: Should a viral genome stay in the host cell or leave? A quantitative dynamics study of how hepatitis C virus deals with this dilemma
Source: PLoS Biol. 2020 Jul 30;18(7):e3000562. doi: 10.1371/journal.pbio.3000562 (PMC7392214; doi:10.1371/journal.pbio.3000562)
Supplement: S6 Data — (XLSX) [file pbio.3000562.s011.xlsx]

## Sheet: Fig S3A
72h	luc activity
	Replicate 1	Replicate 2	Replicate 3	Replicate 4	Replicate 5	Replicate 6	Replicate 7	Replicate 8	Replicate 9	Replicate 10	(average)	(SD)	(average-fold)	(SD-fold)
JFH1	25106.8	24896.8	21601.8	30719.7	30181.7	27054.8	28441.8	25650.7	34731.8	35383.8	28377	4423.66	1	0.155889
Jc1-n	40837.8	46559.8	42184.8	54652.7	40577.8	44719.8	50635.8	40597.8	52638.8	54986.8	46839.2	5924.48	1.65061	0.208778
JFH1+BFA	1191.75	1705.75	1611.75	2241.75	2027.75	2433.75	3337.75	1557.75	3101.75	2023.75	2123.35		0.0748266	0
Jc1+BFA	4271.75	3089.75	3325.75	2473.75	2693.75	2119.75	2721.75	3355.75	6171.75	6633.75	3685.75		0.129885	0
N.C. AVERAGE	264.25

## Sheet: Fig S3B
72h	Extracellular HCV RNA (copies/well)
	Replicate 1	Replicate 2	Replicate 3	(average)	(SD)	(average-fold)	(SD-fold)
JFH1	725198	676156	731398	710918	30263.3	1	0.0425693
Jc1-n	4.5242e+06	5.28999e+06	3.59368e+06	4.46929e+06	849483	6.28665	1.19491
