# Supplementary material for: Should a viral genome stay in the host cell or leave? A quantitative dynamics study of how hepatitis C virus deals with this dilemma
Source: PLoS Biol. 2020 Jul 30;18(7):e3000562. doi: 10.1371/journal.pbio.3000562 (PMC7392214; doi:10.1371/journal.pbio.3000562)
Supplement: S1 Raw Images — (ZIP) [file pbio.3000562.s012.zip]

Archive with 16 entries (16 files):
- blot/Fig. S3C-actin Jc1-n.TIF
- blot/Fig. S3C-actin JFH-1.TIF
- blot/Fig. S3C-HCV core Jc1-n.TIF
- blot/Fig. S3C-HCV core JFH-1.TIF
- blot/Fig. S3C-HCV NS5A Jc1-n.TIF
- blot/Fig. S3C-HCV NS5A JFH-1.TIF
- blot/Fig. S3D-actin.TIF
- blot/Fig. S3D-HCVcore.TIF
- blot/Fig. S3D-ISG56.TIF
- blot/Fig. S3D-MxA.TIF
- blot/Fig. S3D-NS5A.TIF
- blot/Fig. S3E-actin.TIF
- blot/Fig. S3E-METTL14.TIF
- blot/Fig. S3E-YTHDF1.TIF
- blot/Fig. S3E-YTHDF2.TIF
- blot/Fig. S3E-YTHDF3.TIF
